# Supplementary material for: Human M1 macrophages express unique innate immune response genes after mycobacterial infection to defend against tuberculosis
Source: Commun Biol. 2022 May 19;5:480. doi: 10.1038/s42003-022-03387-9 (PMC9119986; doi:10.1038/s42003-022-03387-9)
Supplement: Supplementary file 3 — Supplementary Data 1 [file 42003_2022_3387_MOESM3_ESM.xlsx]

## Sheet: Sheet1
Unless otherwise indicated, replicate 1 shown in main Figures
Figure 1b	rep1
	31	24
	5.91	7.65
	7.17	7.65
	7	8.98
	25.5	20.5
	78.2	65.3
Percent of cells staining for biomarkers
Figure 1c
	rep1
M1-MΦ+ Mtb	455	510
M2-MΦ+ Mtb	457	506
M0-MΦ+ Mtb	455	502
Average numbers of Mtb CFU from duplicates wells per experiment
Figure 1d
rep1	Day 0 CFUs of donors	cfu				Day 4 GM-CSF					Day 4 M-CSF
M1+ Mtb	5.36549	5.22789	4.66098	5.0122	4.7096	5.22272	5.07918	5.28103	4.9969	5.1335	5.13354	5.07918	5.18469	4.9964	5.0734
M2+ Mtb	5.94448	6.35218	6.21748	6.0476	6.246	6.1038	6.41996	6.26482	6.247	5.99365	6.31597	6.45332	6.27184	6.2387	6.1986
M0+ Mtb	6.16732	6.09691	6.01284	6.3785	6.19763	6.21484	6.31175	6.17319	6.1239	6.40267	6.07918	6.01284	6.21748	6.0334	5.9956
Log10CFU from indivdual donors
Figure 1e rep1		cfu	cfu	cfu
M1- day 0	Day 0	5.1	5.2	5
M2a+Mtb	Day 0	4.9	4.99	5.3
M2c+Mtb	Day 0	5.01	5.2	5
M0+Mtb	Day 0	4.96	5.1	5
M1+ Mtb	Day 5	3.44	4	4.5
M2a+Mtb	Day 5	5.32	5.4	5.12
M2b+Mtb	Day 5	5	4.99	5.1
M2c+Mtb	Day 5	5.44	5.55	5.71
M0+Mtb	Day 5	4.81	4.8	4.99
Log10CFU from individual wells
Figure 1f
rep1	M1-MΦ+ Mtb			M2-MΦ+ Mtb			M0-MΦ+ Mtb
Day 0	5.5	5.4	5.3	5.5	5.6	5.52	5.51	5.5	5.4
Day 1	5.36	5.22	5.18	5.94	6.35	6.21	6.16	6.09	6.01
Day 3	5.22	5.07	5.28	6.1	6.41996	6.26	6.21	6.31	6.17
Day 7	5.13	5.07	5.18	6.31	6.45	6.17	6.07	6.01	6.21
Log10CFU from individual wells
Figure 1g	rep1			rep2			rep3
M1-MΦ+ BCG	3.3	3.6	3.45	3.4	4.82	4	3.3	3.81	3.9
M2-MΦ+ BCG	4.5	4.6	4.7	4.4	4.44	4.67	4.8	5.2	4.87
M1-MΦ+ BCG	4.7	4.9	5.1	4.61	5.01	4.43	5	5.4	5.01
Log10CFU from individual wells
Figure 1h	18 hr rlu		72 hr rlu	rep1
M1-MΦ + Mtb	6.386	4.956	9.694	8.695
M1-MΦ+ BCG	3.593	3.228	4.773	4.842
M1-MΦ none	2.448	2.175	3.229	3.175
M2-MΦ+ Mtb	3.192	3.774	4.591	4.193
M2-MΦ+ BCG	1.448	2.113	2.887	2.769
M2-MΦ none	1.227	1.328	1.593	1.533
M0-MΦ+ Mtb	3.448	3.184	6.221	5.493
M0-MΦ+ BCG	2.854	2.556	4.332	5.124
M0-MΦ none	1.184	0.965	2.164	1.489
relative fluorescence units
Figure 1i
rep1
M1-MΦ +Mtb	4.28	4.29	4.245
M1-MΦ +L-NMMA + Mtb	4.76	4.69	4.73
M2-MΦ +Mtb	4.82	5.06	5.09
M2-MΦ L-NMMA + Mtb	5.32	5.26	5.36
M0-MΦ + Mtb	4.97	4.81	5.06
M0-MΦ +L-NMMA + Mtb	5.18	5.33	5.22
Figure 1j rep1
	cfu	cfu	cfu
M1	4.3	4.22	4.2
M1+rapa	3.7	3.9	3.4
M1+Met	3.6	3.9	3.5
M1+rapa+Met	3.9	3.6	3.5
M2	4.4	4.9	4.8
M2+rapa	4.5	4.6	4.6
M2+Met	4.3	4.5	4.5
M2+rapa+Met	4.5	4.8	4.7
M0	4.8	4.9	4.9
M0+rapa	4	4.2	4.1
M0+Met	4.4	4.6	4.5
M0+rapa+Met	3.9	4.6	4
Log10CFU from individual wells
Figure 1k	none			scr.sirna			sirna.becn1
M1	4.041	4.158	4.211	4.243	4.041	4.089	4.568	4.732	4.892
M2	5.012	4.875	5.011	5.029	4.892	5.034	5.049	5.12	5.161
MO	4.707	4.477	4.811	4.491	4.56	4.444	5.133	5.23	5.232
rep1
Log10CFU from individual wells
Figure 1n Lamp1	rep1
Isotype	M1-MΦ+Mtb	M2-MΦ+Mtb	M0-MΦ+Mtb
11	78	44	18
13	89	45	22
12	67	23	32														7
11	88	24	12
8	81	34	14
9	86	54	21
11	90	34	23
12	67	56	24
13	87	34	34
14	78	45	23
11	86	42	21
6	89	45	22
7	92	32	24
8	93	32	32
22	91	34	23
12	73	32	11
13	82	34	23
23	83	55	32
34	73	33	21
1	67	40	11
8	78	23	12
4	68	23	12
22	89	21	23
11	89	23	14
3	96	11	25
4	76	34	12
6	78	22	32
7	87	63	23
8	76	22	7
4	91	31	21
Percent phagosomes of Mtb counted randomly in 30 fileds of macrophages each containing 4-5 cells; averaged colocalization expressed as percent per duplicate field
Figure 1n LC3	rep1
Isotype	M1-MΦ+Mtb	M2-MΦ+Mtb	M0-MΦ+Mtb
22	44	11	11
12	57	23	21
23	76	32	11
11	67	12	10
9	78	24	9
7	67	36	8
11	76	23	9
8	76	31	12
21	77	22	17
11	80	14	8
6	76	16	9
9	87	15	11
10	80	16	14
21	90	16	11
19	67	11	15
11	78	11	18
21	70	12	14
11	72	21	11
14	59	23	11
15	73	24	15
11	81	11	13
10	77	24	17
11	73	11	8
21	71	18	9
12	72	22	11
12	80	34	16
11	86	22	14
8	55	21	11
9	66	22	21
11	70	23	11
Percent phagosomes of Mtb counted randomly in 30 fileds of macrophages each containing 4-5 cells; averaged colocalization expressed as percent per duplicate field

## Sheet: Sheet8
Figure 2
	The raw data or RNSAseq are avaialble from the NIH-NCBI database.
	NCBI-Accession numbers are listed under Data Availability section in the manuscript

## Sheet: Sheet2
Figure 3
Figures 1a-b-c-d-e		Source data are from RNAseq
		NCBI-Accession numbers are listed under Data Availability section in the manuscript
Figures 3f
Trial1							Trial2						Trial3
Well	Gene	Sample	Cq	SQ			Well	Gene	Sample	Cq			Well	Gene	Sample	Cq
A01	PolB	M1	26.1575				B01	PolB	M1	26.2473			C01	PolB	M1	26.0106
A02	PolB	M2	26.1663				B02	PolB	M2	26.3975			C02	PolB	M2	26.3636
A03	PolB	M0	27.2315				B03	PolB	M0	27.1974			C03	PolB	M0	27.1533
A04	PolB	M1_Mtb	28.3303				B04	PolB	M1_Mtb	28.6579			C04	PolB	M1_Mtb	28.3802
A05	PolB	M2_Mtb	27.6644				B05	PolB	M2_Mtb	27.4535			C05	PolB	M2_Mtb	27.8519
A06	PolB	M0_Mtb	27.1592				B06	PolB	M0_Mtb	27.4225			C06	PolB	M0_Mtb	27.1337
A07	PolB	M1	25.5479				B07	PolB	M1	25.5323			C07	PolB	M1	25.4241
A08	PolB	M2	26.499				B08	PolB	M2	26.6716			C08	PolB	M2	26.4978
A09	PolB	M0	25.4313				B09	PolB	M0	25.6941			C09	PolB	M0	25.4457
A10	PolB	M1_Mtb	25.8037				B10	PolB	M1_Mtb	26.0776			C10	PolB	M1_Mtb	25.8278
A11	PolB	M2_Mtb	26.2374				B11	PolB	M2_Mtb	26.3712			C11	PolB	M2_Mtb	26.0631
A12	PolB	M0_Mtb	26.1182				B12	PolB	M0_Mtb	26.0794			C12	PolB	M0_Mtb	25.9648
E01	ATG1	M1	34.1447				F01	ATG1	M1	35.5085			G01	ATG1	M1	35.2024
E02	ATG1	M2	35.4466				F02	ATG1	M2	33.6545			G02	ATG1	M2	35.2521
E03	ATG1	M0	34.785				F03	ATG1	M0	34.565			G03	ATG1	M0	33.8889
E04	ATG1	M1_Mtb	34.3831				F04	ATG1	M1_Mtb	34.1496			G04	ATG1	M1_Mtb	34.0453
E05	ATG1	M2_Mtb	32.9541				F05	ATG1	M2_Mtb	34.498			G05	ATG1	M2_Mtb
E06	ATG1	M0_Mtb	35.277				F06	ATG1	M0_Mtb	35.426			G06	ATG1	M0_Mtb	35.8698
E07	ATG1	M1	33.6036				F07	ATG1	M1	33.725			G07	ATG1	M1	34.7867
E08	ATG1	M2	37.3569				F08	ATG1	M2	33.5249			G08	ATG1	M2	34.0998
E09	ATG1	M0	35.1474				F09	ATG1	M0	33.5081			G09	ATG1	M0	37.5024
E10	ATG1	M1_Mtb	36.532				F10	ATG1	M1_Mtb	37.8319			G10	ATG1	M1_Mtb	36.5252
E11	ATG1	M2_Mtb	34.0014				F11	ATG1	M2_Mtb	37.2596			G11	ATG1	M2_Mtb	37.7409
E12	ATG1	M0_Mtb	34.0071				F12	ATG1	M0_Mtb	34.2276			G12	ATG1	M0_Mtb	39.3094
Gene	Sample		ΔCq		ΔCq-Exp	/M0				ΔCq	ΔCq-Exp	/M0				ΔCq	ΔCq-Exp	/M0		Ave	STD
ATG1	M1		7.98716		0.00394116	0.740365				9.26115	0.00162973	0.269145				9.19176	0.00171003	0.182222		0.397244	0.300313
ATG1	M2		9.28031		0.00160823	0.302114				7.257	0.00653771	1.07968				8.88853	0.00211002	0.224845		0.535548	0.472817
ATG1	M0		7.55347		0.00532326	1				7.36761	0.0060552	1				6.73553	0.00938434	1		1	0
ATG1	M1_Mtb		6.05284		0.015063	2.82966				5.49163	0.0222257	3.67052				5.66506	0.0197082	2.10012		2.86676	0.785858
ATG1	M2_Mtb		5.28969		0.0255649	4.80249				7.04454	0.00757499	1.25099								3.02674	2.51129
ATG1	M0_Mtb		8.11779		0.00359999	0.676275				8.00352	0.00389673	0.643534				8.73611	0.00234515	0.2499		0.523236	0.237282
ATG1	M1		8.05575		0.00375819	3.16091				8.1927	0.00341783	0.769149				9.36259	0.00151908	6.47156		3.46721	2.86352
ATG1	M2		10.8579		0.000538826	0.453192				6.85326	0.00864896	1.94636				7.60203	0.00514707	21.9275		8.10903	11.9904
ATG1	M0		9.71609		0.00118896	1				7.81404	0.00444365	1				12.0567	0.000234731	1		1	0
ATG1	M1_Mtb		10.7283		0.000589467	0.495785				11.7543	0.000289462	0.0651405				10.6973	0.000602257	2.56573		1.04222	1.33685
ATG1	M2_Mtb		7.76402		0.00460041	3.86928				10.8884	0.00052757	0.118724				11.6778	0.00030524	1.30038		1.76279	1.91756
ATG1	M0_Mtb		7.88884		0.00421912	3.54859				8.14821	0.00352487	0.793237				13.3446	9.61317e-05	0.40954		1.58379	1.71235
Trial1							Trial2						Trial3
Well	Gene	Sample	Cq	SQ			Well	Gene	Sample	Cq			Well	Gene	Sample	Cq
A01	PolB	M1	26.1575				B01	PolB	M1	26.2473			C01	PolB	M1	26.0106
A02	PolB	M2	26.1663				B02	PolB	M2	26.3975			C02	PolB	M2	26.3636
A03	PolB	M0	27.2315				B03	PolB	M0	27.1974			C03	PolB	M0	27.1533
A04	PolB	M1_Mtb	28.3303				B04	PolB	M1_Mtb	28.6579			C04	PolB	M1_Mtb	28.3802
A05	PolB	M2_Mtb	27.6644				B05	PolB	M2_Mtb	27.4535			C05	PolB	M2_Mtb	27.8519
A06	PolB	M0_Mtb	27.1592				B06	PolB	M0_Mtb	27.4225			C06	PolB	M0_Mtb	27.1337
A07	PolB	M1	25.5479				B07	PolB	M1	25.5323			C07	PolB	M1	25.4241
A08	PolB	M2	26.499				B08	PolB	M2	26.6716			C08	PolB	M2	26.4978
A09	PolB	M0	25.4313				B09	PolB	M0	25.6941			C09	PolB	M0	25.4457
A10	PolB	M1_Mtb	25.8037				B10	PolB	M1_Mtb	26.0776			C10	PolB	M1_Mtb	25.8278
A11	PolB	M2_Mtb	26.2374				B11	PolB	M2_Mtb	26.3712			C11	PolB	M2_Mtb	26.0631
A12	PolB	M0_Mtb	26.1182				B12	PolB	M0_Mtb	26.0794			C12	PolB	M0_Mtb	25.9648
E01	ATG3	M1	29.0671				F01	ATG3	M1	29.0606			G01	ATG3	M1	28.6733
E02	ATG3	M2	29.1677				F02	ATG3	M2	29.2929			G02	ATG3	M2	29.3615
E03	ATG3	M0	30.3517				F03	ATG3	M0	30.3435			G03	ATG3	M0	31.263
E04	ATG3	M1_Mtb	31.5598				F04	ATG3	M1_Mtb	32.0042			G04	ATG3	M1_Mtb	31.6239
E05	ATG3	M2_Mtb	31.3755				F05	ATG3	M2_Mtb	32.1748			G05	ATG3	M2_Mtb	31.565
E06	ATG3	M0_Mtb	30.9187				F06	ATG3	M0_Mtb	31.5574			G06	ATG3	M0_Mtb	31.0659
E07	ATG3	M1	28.7422				F07	ATG3	M1	28.5625			G07	ATG3	M1	28.7856
E08	ATG3	M2	30.2675				F08	ATG3	M2	30.5656			G08	ATG3	M2	30.1041
E09	ATG3	M0	28.2006				F09	ATG3	M0	28.1928			G09	ATG3	M0	28.5108
E10	ATG3	M1_Mtb	27.9497				F10	ATG3	M1_Mtb				G10	ATG3	M1_Mtb	27.0128
E11	ATG3	M2_Mtb	29.511				F11	ATG3	M2_Mtb	29.0938			G11	ATG3	M2_Mtb	29.425
E12	ATG3	M0_Mtb	28.8569				F12	ATG3	M0_Mtb	28.7109			G12	ATG3	M0_Mtb	28.9915
Trial1							Trial2						Trial3
Well	Gene	Sample	Cq	SQ			Well	Gene	Sample	Cq			Well	Gene	Sample	Cq
A01	PolB	M1	26.1575				B01	PolB	M1	26.2473			C01	PolB	M1	26.0106
A02	PolB	M2	26.1663				B02	PolB	M2	26.3975			C02	PolB	M2	26.3636
A03	PolB	M0	27.2315				B03	PolB	M0	27.1974			C03	PolB	M0	27.1533
A04	PolB	M1_Mtb	28.3303				B04	PolB	M1_Mtb	28.6579			C04	PolB	M1_Mtb	28.3802
A05	PolB	M2_Mtb	27.6644				B05	PolB	M2_Mtb	27.4535			C05	PolB	M2_Mtb	27.8519
A06	PolB	M0_Mtb	27.1592				B06	PolB	M0_Mtb	27.4225			C06	PolB	M0_Mtb	27.1337
A07	PolB	M1	25.5479				B07	PolB	M1	25.5323			C07	PolB	M1	25.4241
A08	PolB	M2	26.499				B08	PolB	M2	26.6716			C08	PolB	M2	26.4978
A09	PolB	M0	25.4313				B09	PolB	M0	25.6941			C09	PolB	M0	25.4457
A10	PolB	M1_Mtb	25.8037				B10	PolB	M1_Mtb	26.0776			C10	PolB	M1_Mtb	25.8278
A11	PolB	M2_Mtb	26.2374				B11	PolB	M2_Mtb	26.3712			C11	PolB	M2_Mtb	26.0631
A12	PolB	M0_Mtb	26.1182				B12	PolB	M0_Mtb	26.0794			C12	PolB	M0_Mtb	25.9648
E01	ATG4A	M1	25.0521				F01	ATG4A	M1	25.1787			G01	ATG4A	M1	25.1542
E02	ATG4A	M2	25.3233				F02	ATG4A	M2	25.421			G02	ATG4A	M2	25.2661
E03	ATG4A	M0	27.1775				F03	ATG4A	M0	27.0727			G03	ATG4A	M0	26.7949
E04	ATG4A	M1_Mtb	29.7989				F04	ATG4A	M1_Mtb	29.5119			G04	ATG4A	M1_Mtb	29.4852
E05	ATG4A	M2_Mtb	27.999				F05	ATG4A	M2_Mtb	28.3039			G05	ATG4A	M2_Mtb	27.8579
E06	ATG4A	M0_Mtb	26.9748				F06	ATG4A	M0_Mtb	27.2918			G06	ATG4A	M0_Mtb	27.1294
E07	ATG4A	M1	24.6055				F07	ATG4A	M1	24.5487			G07	ATG4A	M1	24.3916
E08	ATG4A	M2	26.1991				F08	ATG4A	M2	26.4612			G08	ATG4A	M2	26.0853
E09	ATG4A	M0	24.472				F09	ATG4A	M0	24.4344			G09	ATG4A	M0	24.336
E10	ATG4A	M1_Mtb	24.4474				F10	ATG4A	M1_Mtb	24.9158			G10	ATG4A	M1_Mtb	24.6493
E11	ATG4A	M2_Mtb	24.9358				F11	ATG4A	M2_Mtb	25.0391			G11	ATG4A	M2_Mtb	24.7653
E12	ATG4A	M0_Mtb	25.0546				F12	ATG4A	M0_Mtb	24.8171			G12	ATG4A	M0_Mtb	24.9868
	Sample		ΔCq		ΔCq-Exp	/M0				ΔCq	ΔCq-Exp	/M0				ΔCq	ΔCq-Exp	/M0		Ave	STD
ATG4A	M1		-1.10541		2.1516	2.0725				-1.06862	2.09742	1.92375				-0.856361	1.81047	1.41221		1.80282	0.34636
ATG4A	M2		-0.842919		1.79368	1.72774				-0.976485	1.96767	1.80474				-1.09752	2.13986	1.66914		1.73387	0.0680062
ATG4A	M0		-0.0540339		1.03816	1				-0.124695	1.09028	1				-0.358409	1.28201	1		1	0
ATG4A	M1_Mtb		1.46858		0.361339	0.348055				0.853908	0.553284	0.507471				1.10497	0.464912	0.362643		0.406056	0.0881298
ATG4A	M2_Mtb		0.334554		0.793029	0.763877				0.850418	0.554624	0.5087				0.00601142	0.995842	0.776781		0.683119	0.151189
ATG4A	M0_Mtb		-0.184411		1.13635	1.09458				-0.130703	1.09483	1.00417				-0.0043159	1.003	0.782361		0.960371	0.160652
ATG4A	M1		-0.942421		1.92175	0.988394				-0.983616	1.97742	0.825832				-1.03248	2.04554	0.947882		0.920703	0.0846207
ATG4A	M2		-0.299923		1.23108	0.633168				-0.210396	1.15701	0.483202				-0.41246	1.33095	0.616749		0.577707	0.0822537
ATG4A	M0		-0.959263		1.94432	1				-1.2597	2.39445	1				-1.1097	2.15801	1		1	0
ATG4A	M1_Mtb		-1.35633		2.56033	1.31683				-1.16178	2.23733	0.888618				-1.17857	2.26352	1.04889		1.08478	0.216349
ATG4A	M2_Mtb		-1.30157		2.46497	1.26778				-1.33214	2.51776	1.0515				-1.29777	2.45849	1.13924		1.15284	0.108783
ATG4A	M0_Mtb		-1.06365		2.09021	1.07503				-1.26233	2.39883	1.00183				-0.977985	1.96971	0.912743		0.996535	0.0812749
Trial1							Trial2						Trial3
Well	Gene	Sample	Cq	SQ			Well	Gene	Sample	Cq			Well	Gene	Sample	Cq
A01	PolB	M1	26.1575				B01	PolB	M1	26.2473			C01	PolB	M1	26.0106
A02	PolB	M2	26.1663				B02	PolB	M2	26.3975			C02	PolB	M2	26.3636
A03	PolB	M0	27.2315				B03	PolB	M0	27.1974			C03	PolB	M0	27.1533
A04	PolB	M1_Mtb	28.3303				B04	PolB	M1_Mtb	28.6579			C04	PolB	M1_Mtb	28.3802
A05	PolB	M2_Mtb	27.6644				B05	PolB	M2_Mtb	27.4535			C05	PolB	M2_Mtb	27.8519
A06	PolB	M0_Mtb	27.1592				B06	PolB	M0_Mtb	27.4225			C06	PolB	M0_Mtb	27.1337
A07	PolB	M1	25.5479				B07	PolB	M1	25.5323			C07	PolB	M1	25.4241
A08	PolB	M2	26.499				B08	PolB	M2	26.6716			C08	PolB	M2	26.4978
A09	PolB	M0	25.4313				B09	PolB	M0	25.6941			C09	PolB	M0	25.4457
A10	PolB	M1_Mtb	25.8037				B10	PolB	M1_Mtb	26.0776			C10	PolB	M1_Mtb	25.8278
A11	PolB	M2_Mtb	26.2374				B11	PolB	M2_Mtb	26.3712			C11	PolB	M2_Mtb	26.0631
A12	PolB	M0_Mtb	26.1182				B12	PolB	M0_Mtb	26.0794			C12	PolB	M0_Mtb	25.9648
E01	ATG5	M1	24.5537				F01	ATG5	M1	24.6671			G01	ATG5	M1	24.6967
E02	ATG5	M2	25.1192				F02	ATG5	M2	25.1531			G02	ATG5	M2	25.231
E03	ATG5	M0	26.4142				F03	ATG5	M0	26.3525			G03	ATG5	M0	26.3561
E04	ATG5	M1_Mtb	27.1898				F04	ATG5	M1_Mtb	27.4076			G04	ATG5	M1_Mtb	27.3316
E05	ATG5	M2_Mtb	26.3632				F05	ATG5	M2_Mtb	26.5501			G05	ATG5	M2_Mtb	26.5404
E06	ATG5	M0_Mtb	25.9691				F06	ATG5	M0_Mtb	26.0837			G06	ATG5	M0_Mtb	26.2062
E07	ATG5	M1	24.0279				F07	ATG5	M1	24.1859			G07	ATG5	M1	24.1865
E08	ATG5	M2	25.2921				F08	ATG5	M2	25.4967			G08	ATG5	M2	25.364
E09	ATG5	M0	24.1584				F09	ATG5	M0	24.276			G09	ATG5	M0	24.4396
E10	ATG5	M1_Mtb	24.5592				F10	ATG5	M1_Mtb	24.7161			G10	ATG5	M1_Mtb	24.8681
E11	ATG5	M2_Mtb	25.1245				F11	ATG5	M2_Mtb	25.1076			G11	ATG5	M2_Mtb	25.2975
E12	ATG5	M0_Mtb	25.147				F12	ATG5	M0_Mtb	25.2627			G12	ATG5	M0_Mtb	25.1082
Gene	Sample		ΔCq		ΔCq-Exp	/M0				ΔCq	ΔCq-Exp	/M0				ΔCq	ΔCq-Exp	/M0		Ave	STD
ATG5	M1		-1.60379		3.03941	1.72492	1.33207			-1.58023	2.99018	1.66479	1.18211			-1.31393	2.48618	1.43067	1.30718	1.60679	0.155459
ATG5	M2		-1.04707		2.06633	1.17268	0.905598			-1.24434	2.36911	1.319	0.936579			-1.13256	2.19247	1.26166	1.15275	1.25111	0.0737314
ATG5	M0		-0.817264		1.76206	1	0.772249			-0.844895	1.79613	1	0.710065			-0.797238	1.73777	1	0.913682	1	0
ATG5	M1_Mtb		-1.14045		2.2045	1.25109	0.966154			-1.25037	2.37903	1.32453	0.940501			-1.04867	2.06861	1.19038	1.08763	1.25533	0.0671725
ATG5	M2_Mtb		-1.30122		2.46437	1.39857	1.08005			-0.903353	1.87041	1.04135	0.739428			-1.31153	2.48204	1.42829	1.305	1.28941	0.215333
ATG5	M0_Mtb		-1.19013		2.28173	1.29492	1			-1.33887	2.52954	1.40832	1			-0.927474	1.90194	1.09447	1	1.26591	0.158924
ATG5	M1		-1.51997		2.86786	1.18679	1.46282			-1.34637	2.54272	0.951485	1.44362			-1.23756	2.358	1.17404	1.30225	1.1041	0.132326
ATG5	M2		-1.20688		2.30838	0.955263	1.17745			-1.1749	2.25777	0.844856	1.28184			-1.13377	2.19431	1.09254	1.21185	0.964219	0.124083
ATG5	M0		-1.27291		2.41648	1	1.23259			-1.41812	2.67237	1	1.51723			-1.00608	2.00845	1	1.1092	1	0
ATG5	M1_Mtb		-1.24448		2.36934	0.980489	1.20854			-1.3615	2.56951	0.961512	1.45884			-0.959777	1.94501	0.968413	1.07417	0.970138	0.00960528
ATG5	M2_Mtb		-1.11285		2.16273	0.894989	1.10315			-1.26359	2.40093	0.898429	1.36312			-0.765614	1.70009	0.84647	0.938908	0.879962	0.0290564
ATG5	M0_Mtb		-0.97122		1.9605	0.811302	1			-0.816677	1.76134	0.659095	1			-0.856558	1.81071	0.901547	1	0.790648	0.122538
Trial1							Trial2						Trial3
Well	Gene	Sample	Cq	SQ			Well	Gene	Sample	Cq			Well	Gene	Sample	Cq
A01	PolB	M1	26.1575				B01	PolB	M1	26.2473			C01	PolB	M1	26.0106
A02	PolB	M2	26.1663				B02	PolB	M2	26.3975			C02	PolB	M2	26.3636
A03	PolB	M0	27.2315				B03	PolB	M0	27.1974			C03	PolB	M0	27.1533
A04	PolB	M1_Mtb	28.3303				B04	PolB	M1_Mtb	28.6579			C04	PolB	M1_Mtb	28.3802
A05	PolB	M2_Mtb	27.6644				B05	PolB	M2_Mtb	27.4535			C05	PolB	M2_Mtb	27.8519
A06	PolB	M0_Mtb	27.1592				B06	PolB	M0_Mtb	27.4225			C06	PolB	M0_Mtb	27.1337
A07	PolB	M1	25.5479				B07	PolB	M1	25.5323			C07	PolB	M1	25.4241
A08	PolB	M2	26.499				B08	PolB	M2	26.6716			C08	PolB	M2	26.4978
A09	PolB	M0	25.4313				B09	PolB	M0	25.6941			C09	PolB	M0	25.4457
A10	PolB	M1_Mtb	25.8037				B10	PolB	M1_Mtb	26.0776			C10	PolB	M1_Mtb	25.8278
A11	PolB	M2_Mtb	26.2374				B11	PolB	M2_Mtb	26.3712			C11	PolB	M2_Mtb	26.0631
A12	PolB	M0_Mtb	26.1182				B12	PolB	M0_Mtb	26.0794			C12	PolB	M0_Mtb	25.9648
E01	ATG6	M1	24.4703				F01	ATG6	M1	24.7689			G01	ATG6	M1	24.4116
E02	ATG6	M2	24.7001				F02	ATG6	M2	24.6414			G02	ATG6	M2	24.4811
E03	ATG6	M0	25.677				F03	ATG6	M0	25.6446			G03	ATG6	M0	25.5077
E04	ATG6	M1_Mtb	26.9212				F04	ATG6	M1_Mtb	27.0443			G04	ATG6	M1_Mtb	26.7594
E05	ATG6	M2_Mtb	26.0382				F05	ATG6	M2_Mtb	26.2374			G05	ATG6	M2_Mtb	26.087
E06	ATG6	M0_Mtb	25.6008				F06	ATG6	M0_Mtb	25.8672			G06	ATG6	M0_Mtb	25.7054
E07	ATG6	M1	24.1803				F07	ATG6	M1	24.2158			G07	ATG6	M1	23.9419
E08	ATG6	M2	25.2673				F08	ATG6	M2	25.2102			G08	ATG6	M2	25.1863
E09	ATG6	M0	23.7238				F09	ATG6	M0	23.6947			G09	ATG6	M0	23.5323
E10	ATG6	M1_Mtb	24.045				F10	ATG6	M1_Mtb	24.163			G10	ATG6	M1_Mtb	24.1526
E11	ATG6	M2_Mtb	24.3741				F11	ATG6	M2_Mtb	24.4325			G11	ATG6	M2_Mtb	24.2778
E12	ATG6	M0_Mtb	24.6257				F12	ATG6	M0_Mtb	24.4094			G12	ATG6	M0_Mtb	24.5052
Gene	Sample		ΔCq		ΔCq-Exp	/M0				ΔCq	ΔCq-Exp	/M0				ΔCq	ΔCq-Exp	/M0		Ave	STD
ATG6	M1		-1.68718		3.22026	1.09632				-1.47847	2.78654	0.949824				-1.59898	3.02929	0.968185		1.00478	0.0798098
ATG6	M2		-1.46615		2.76284	0.940597				-1.75609	3.37781	1.15137				-1.88253	3.68721	1.17846		1.09014	0.130217
ATG6	M0		-1.55451		2.93733	1				-1.55274	2.93374	1				-1.64563	3.12883	1		1	0
ATG6	M1_Mtb		-1.40905		2.65562	0.904094				-1.61366	3.06027	1.04313				-1.62089	3.07565	0.983002		0.976742	0.0697286
ATG6	M2_Mtb		-1.62622		3.08704	1.05097				-1.21605	2.3231	0.791857				-1.76494	3.39859	1.08622		0.976347	0.160742
ATG6	M0_Mtb		-1.55843		2.94533	1.00272				-1.55529	2.93894	1.00177				-1.42827	2.69124	0.860142		0.954879	0.0820456
ATG6	M1		-1.36758		2.58038	0.790068				-1.31646	2.49054	0.622874				-1.48215	2.79366	0.741637		0.718193	0.0860269
ATG6	M2		-1.23172		2.34847	0.71906				-1.46148	2.75391	0.688743				-1.31145	2.4819	0.658875		0.688893	0.0300925
ATG6	M0		-1.70753		3.26602	1				-1.99944	3.99846	1				-1.91337	3.76688	1		1	0
ATG6	M1_Mtb		-1.75869		3.38391	1.0361				-1.91458	3.77004	0.983421				-1.67528	3.19382	0.847869		0.955796	0.0971069
ATG6	M2_Mtb		-1.86327		3.63831	1.11399				-1.9387	3.8336	0.958769				-1.78524	3.44676	0.915017		0.995925	0.10456
ATG6	M0_Mtb		-1.49258		2.81391	0.861572				-1.67	3.18215	0.795845				-1.45957	2.75025	0.730115		0.795844	0.0657287
Trial1							Trial2						Trial3
Well	Gene	Sample	Cq	SQ			Well	Gene	Sample	Cq			Well	Gene	Sample	Cq
A01	PolB	M1	26.1575				B01	PolB	M1	26.2473			C01	PolB	M1	26.0106
A02	PolB	M2	26.1663				B02	PolB	M2	26.3975			C02	PolB	M2	26.3636
A03	PolB	M0	27.2315				B03	PolB	M0	27.1974			C03	PolB	M0	27.1533
A04	PolB	M1_Mtb	28.3303				B04	PolB	M1_Mtb	28.6579			C04	PolB	M1_Mtb	28.3802
A05	PolB	M2_Mtb	27.6644				B05	PolB	M2_Mtb	27.4535			C05	PolB	M2_Mtb	27.8519
A06	PolB	M0_Mtb	27.1592				B06	PolB	M0_Mtb	27.4225			C06	PolB	M0_Mtb	27.1337
A07	PolB	M1	25.5479				B07	PolB	M1	25.5323			C07	PolB	M1	25.4241
A08	PolB	M2	26.499				B08	PolB	M2	26.6716			C08	PolB	M2	26.4978
A09	PolB	M0	25.4313				B09	PolB	M0	25.6941			C09	PolB	M0	25.4457
A10	PolB	M1_Mtb	25.8037				B10	PolB	M1_Mtb	26.0776			C10	PolB	M1_Mtb	25.8278
A11	PolB	M2_Mtb	26.2374				B11	PolB	M2_Mtb	26.3712			C11	PolB	M2_Mtb	26.0631
A12	PolB	M0_Mtb	26.1182				B12	PolB	M0_Mtb	26.0794			C12	PolB	M0_Mtb	25.9648
E01	ATG7	M1	22.6288				F01	ATG7	M1	22.8574			G01	ATG7	M1	22.5887
E02	ATG7	M2	22.718				F02	ATG7	M2	22.7554			G02	ATG7	M2	22.8626
E03	ATG7	M0	23.5246				F03	ATG7	M0	23.4332			G03	ATG7	M0	23.4717
E04	ATG7	M1_Mtb	25.6135				F04	ATG7	M1_Mtb	25.3597			G04	ATG7	M1_Mtb	25.3842
E05	ATG7	M2_Mtb	24.3595				F05	ATG7	M2_Mtb	24.3783			G05	ATG7	M2_Mtb	24.3586
E06	ATG7	M0_Mtb	23.4135				F06	ATG7	M0_Mtb	23.4507			G06	ATG7	M0_Mtb	23.4048
E07	ATG7	M1	22.123				F07	ATG7	M1	22.1989			G07	ATG7	M1	22.1193
E08	ATG7	M2	23.1793				F08	ATG7	M2	22.9983			G08	ATG7	M2	23.1058
E09	ATG7	M0	21.7469				F09	ATG7	M0	21.6427			G09	ATG7	M0	21.7893
E10	ATG7	M1_Mtb	21.8705				F10	ATG7	M1_Mtb	21.8783			G10	ATG7	M1_Mtb	22.0427
E11	ATG7	M2_Mtb	22.635				F11	ATG7	M2_Mtb	22.7238			G11	ATG7	M2_Mtb	22.5627
E12	ATG7	M0_Mtb	22.351				F12	ATG7	M0_Mtb	22.257			G12	ATG7	M0_Mtb	22.2078
Gene	Sample		ΔCq		ΔCq-Exp	/M0				ΔCq	ΔCq-Exp	/M0				ΔCq	ΔCq-Exp	/M0		Ave	STD
ATG7	M1		-3.5287		11.541	0.883802				-3.38991	10.4825	0.771506				-3.42191	10.7176	0.83527		0.830193	0.0563197
ATG7	M2		-3.44824		10.915	0.83586				-3.64207	12.4845	0.918857				-3.50104	11.3218	0.88236		0.879026	0.041599
ATG7	M0		-3.7069		13.0584	1				-3.76416	13.587	1				-3.6816	12.8313	1		1	0
ATG7	M1_Mtb		-2.71675		6.57388	0.503422				-3.29822	9.837	0.724				-2.996	7.97787	0.62175		0.616391	0.110387
ATG7	M2_Mtb		-3.30495		9.88304	0.756834				-3.07514	8.4277	0.620277				-3.49328	11.2611	0.877628		0.75158	0.128756
ATG7	M0_Mtb		-3.74567		13.414	1.02724				-3.97179	15.6902	1.1548				-3.72894	13.2594	1.03336		1.0718	0.0719431
ATG7	M1		-3.42491		10.7399	0.83538				-3.33336	10.0795	0.607922				-3.30472	9.88147	0.78369		0.742331	0.119236
ATG7	M2		-3.31974		9.98484	0.77665				-3.67333	12.758	0.769466				-3.39196	10.4974	0.832537		0.792884	0.0345275
ATG7	M0		-3.6844		12.8563	1				-4.0514	16.5803	1				-3.65637	12.6089	1		1	0
ATG7	M1_Mtb		-3.93316		15.2756	1.18818				-4.19926	18.3698	1.46592				-3.78514	13.7861	1.09336		1.24915	0.193618
ATG7	M2_Mtb		-3.60234		12.1454	0.944704				-3.64746	12.5312	0.75579				-3.50038	11.3167	0.897515		0.866003	0.0983203
ATG7	M0_Mtb		-3.76721		13.6158	1.05907				-3.82237	14.1465	0.853209				-3.75704	13.5202	1.07227		0.994852	0.122844
Trial1							Trial2						Trial3
Well	Gene	Sample	Cq	SQ			Well	Gene	Sample	Cq			Well	Gene	Sample	Cq
A01	PolB	M1	26.1575				B01	PolB	M1	26.2473			C01	PolB	M1	26.0106
A02	PolB	M2	26.1663				B02	PolB	M2	26.3975			C02	PolB	M2	26.3636
A03	PolB	M0	27.2315				B03	PolB	M0	27.1974			C03	PolB	M0	27.1533
A04	PolB	M1_Mtb	28.3303				B04	PolB	M1_Mtb	28.6579			C04	PolB	M1_Mtb	28.3802
A05	PolB	M2_Mtb	27.6644				B05	PolB	M2_Mtb	27.4535			C05	PolB	M2_Mtb	27.8519
A06	PolB	M0_Mtb	27.1592				B06	PolB	M0_Mtb	27.4225			C06	PolB	M0_Mtb	27.1337
A07	PolB	M1	25.5479				B07	PolB	M1	25.5323			C07	PolB	M1	25.4241
A08	PolB	M2	26.499				B08	PolB	M2	26.6716			C08	PolB	M2	26.4978
A09	PolB	M0	25.4313				B09	PolB	M0	25.6941			C09	PolB	M0	25.4457
A10	PolB	M1_Mtb	25.8037				B10	PolB	M1_Mtb	26.0776			C10	PolB	M1_Mtb	25.8278
A11	PolB	M2_Mtb	26.2374				B11	PolB	M2_Mtb	26.3712			C11	PolB	M2_Mtb	26.0631
A12	PolB	M0_Mtb	26.1182				B12	PolB	M0_Mtb	26.0794			C12	PolB	M0_Mtb	25.9648
E01	ATG8	M1	23.6123				F01	ATG8	M1	23.727			G01	ATG8	M1	23.4792
E02	ATG8	M2	23.8432				F02	ATG8	M2	24.0439			G02	ATG8	M2	23.6782
E03	ATG8	M0	24.8401				F03	ATG8	M0	24.919			G03	ATG8	M0	24.5726
E04	ATG8	M1_Mtb					F04	ATG8	M1_Mtb	26.5796			G04	ATG8	M1_Mtb	26.3146
E05	ATG8	M2_Mtb	25.4879				F05	ATG8	M2_Mtb	25.4516			G05	ATG8	M2_Mtb	25.342
E06	ATG8	M0_Mtb	25.0534				F06	ATG8	M0_Mtb	25.0988			G06	ATG8	M0_Mtb	25.0089
E07	ATG8	M1	23.2389				F07	ATG8	M1	23.1525			G07	ATG8	M1	23.1347
E08	ATG8	M2	24.0931				F08	ATG8	M2	23.9989			G08	ATG8	M2	23.8923
E09	ATG8	M0	23.0476				F09	ATG8	M0	22.9687			G09	ATG8	M0	22.9101
E10	ATG8	M1_Mtb	27.1071				F10	ATG8	M1_Mtb	23.3299			G10	ATG8	M1_Mtb	23.1265
E11	ATG8	M2_Mtb	23.4705				F11	ATG8	M2_Mtb	23.3955			G11	ATG8	M2_Mtb	23.4527
E12	ATG8	M0_Mtb	23.5107				F12	ATG8	M0_Mtb	23.5835			G12	ATG8	M0_Mtb	23.4959
Gene	Sample		ΔCq		ΔCq-Exp	/M0				ΔCq	ΔCq-Exp	/M0				ΔCq	ΔCq-Exp	/M0		Ave	STD
ATG8	M1		-2.54525		5.83709	1.11256				-2.52033	5.73711	1.18258				-2.53141	5.78137	0.966423		1.08719	0.110289
ATG8	M2		-2.32303		5.00383	0.95374				-2.3536	5.11097	1.05351				-2.68535	6.43236	1.07524		1.0275	0.0647946
ATG8	M0		-2.39137		5.24654	1				-2.27839	4.85135	1				-2.58068	5.98223	1		1	0
ATG8	M1_Mtb									-2.07837	4.2233	0.870541				-2.06566	4.18627	0.699783		0.785162	0.120744
ATG8	M2_Mtb		-2.1765		4.52055	0.861626				-2.00186	4.00516	0.825575				-2.50988	5.69573	0.952107		0.879769	0.0651878
ATG8	M0_Mtb		-2.10583		4.30445	0.820437				-2.32378	5.00641	1.03196				-2.12479	4.36141	0.72906		0.860486	0.155371
ATG8	M1		-2.30897		4.95531	0.94954				-2.37983	5.20475	0.786981				-2.28939	4.88849	0.84307		0.859864	0.0825702
ATG8	M2		-2.40592		5.29974	1.01554				-2.67277	6.37655	0.964163				-2.60549	6.08599	1.04959		1.00977	0.0430067
ATG8	M0		-2.38367		5.21864	1				-2.72543	6.61356	1				-2.53566	5.79843	1		1	0
ATG8	M1_Mtb		1.30342		0.405166	0.0776382				-2.74766	6.71627	0.853812				-2.7013	6.50387	1.12166		0.68437	0.542244
ATG8	M2_Mtb		-2.76689		6.80641	1.30425				-2.97567	7.86622	1.18941				-2.61035	6.10653	1.05313		1.18226	0.12571
ATG8	M0_Mtb		-2.60752		6.09454	1.16784				-2.4959	5.64081	0.852916				-2.46894	5.53637	0.954804		0.991854	0.160699
Trial1							Trial2						Trial3
Well	Gene	Sample	Cq	SQ			Well	Gene	Sample	Cq			Well	Gene	Sample	Cq
A01	PolB	M1	26.1575				B01	PolB	M1	26.2473			C01	PolB	M1	26.0106
A02	PolB	M2	26.1663				B02	PolB	M2	26.3975			C02	PolB	M2	26.3636
A03	PolB	M0	27.2315				B03	PolB	M0	27.1974			C03	PolB	M0	27.1533
A04	PolB	M1_Mtb	28.3303				B04	PolB	M1_Mtb	28.6579			C04	PolB	M1_Mtb	28.3802
A05	PolB	M2_Mtb	27.6644				B05	PolB	M2_Mtb	27.4535			C05	PolB	M2_Mtb	27.8519
A06	PolB	M0_Mtb	27.1592				B06	PolB	M0_Mtb	27.4225			C06	PolB	M0_Mtb	27.1337
A07	PolB	M1	25.5479				B07	PolB	M1	25.5323			C07	PolB	M1	25.4241
A08	PolB	M2	26.499				B08	PolB	M2	26.6716			C08	PolB	M2	26.4978
A09	PolB	M0	25.4313				B09	PolB	M0	25.6941			C09	PolB	M0	25.4457
A10	PolB	M1_Mtb	25.8037				B10	PolB	M1_Mtb	26.0776			C10	PolB	M1_Mtb	25.8278
A11	PolB	M2_Mtb	26.2374				B11	PolB	M2_Mtb	26.3712			C11	PolB	M2_Mtb	26.0631
A12	PolB	M0_Mtb	26.1182				B12	PolB	M0_Mtb	26.0794			C12	PolB	M0_Mtb	25.9648
E01	ATG12	M1	27.802				F01	ATG12	M1	27.9653			G01	ATG12	M1	27.6516
E02	ATG12	M2	27.2044				F02	ATG12	M2	27.4699			G02	ATG12	M2	27.2325
E03	ATG12	M0	28.0523				F03	ATG12	M0	28.0621			G03	ATG12	M0	27.8611
E04	ATG12	M1_Mtb	28.399				F04	ATG12	M1_Mtb	28.2124			G04	ATG12	M1_Mtb	28.101
E05	ATG12	M2_Mtb	27.6875				F05	ATG12	M2_Mtb	27.597			G05	ATG12	M2_Mtb	27.5745
E06	ATG12	M0_Mtb	27.3122				F06	ATG12	M0_Mtb	27.2762			G06	ATG12	M0_Mtb	27.1806
E07	ATG12	M1	28.1311				F07	ATG12	M1	27.2613			G07	ATG12	M1	27.4173
E08	ATG12	M2	27.6466				F08	ATG12	M2	27.6314			G08	ATG12	M2	27.6199
E09	ATG12	M0	26.606				F09	ATG12	M0	26.5643			G09	ATG12	M0	26.5516
E10	ATG12	M1_Mtb	26.1489				F10	ATG12	M1_Mtb	26.1011			G10	ATG12	M1_Mtb	25.9517
E11	ATG12	M2_Mtb	26.7516				F11	ATG12	M2_Mtb	26.6558			G11	ATG12	M2_Mtb	26.7596
E12	ATG12	M0_Mtb	27.501				F12	ATG12	M0_Mtb	26.9667			G12	ATG12	M0_Mtb	26.8984
Gene	Sample		ΔCq		ΔCq-Exp	/M0				ΔCq	ΔCq-Exp	/M0				ΔCq	ΔCq-Exp	/M0		Ave	STD
ATG12	M1		1.64451		0.319854	0.564989				1.71793	0.303984	0.553573				1.64099	0.320637	0.523677		0.547413	0.021334
ATG12	M2		1.03813		0.48696	0.860165				1.0724	0.475526	0.86596				0.868927	0.547554	0.894286		0.87347	0.0182586
ATG12	M0		0.82081		0.566124	1				0.864777	0.549131	1				0.707735	0.61228	1		1	0
ATG12	M1_Mtb		0.0686896		0.953504	1.68427				-0.4455	1.36179	2.47989				-0.279266	1.21358	1.98206		2.04874	0.401982
ATG12	M2_Mtb		0.0230962		0.984118	1.73834				0.143486	0.905329	1.64866				-0.277472	1.21207	1.9796		1.78887	0.171157
ATG12	M0_Mtb		0.153042		0.899352	1.58861				-0.146324	1.10675	2.01545				0.0468874	0.968023	1.58101		1.72836	0.248657
ATG12	M1		2.58322		0.166868	0.376705				1.72904	0.301652	0.551394				1.99324	0.251175	0.540598		0.489566	0.0978895
ATG12	M2		1.14761		0.451373	1.01898				0.959804	0.514127	0.939779				1.12215	0.459409	0.988778		0.982511	0.0399691
ATG12	M0		1.17473		0.442967	1				0.870198	0.547072	1				1.10587	0.464623	1		1	0
ATG12	M1_Mtb		0.345175		0.787213	1.77714				0.0234962	0.983846	1.19839				0.123834	0.917745	1.97525		1.65026	0.403669
ATG12	M2_Mtb		0.514196		0.700183	1.58067				0.284597	0.820971	1.50066				0.696563	0.61704	1.32804		1.46979	0.129109
ATG12	M0_Mtb		1.38276		0.383486	0.865721				0.887285	0.540631	0.988226				0.933562	0.523564	1.12686		0.993601	0.130651
Trial1							Trial2						Trial3
Well	Gene	Sample	Cq	SQ			Well	Gene	Sample	Cq			Well	Gene	Sample	Cq
A01	PolB	M1	26.1575				B01	PolB	M1	26.2473			C01	PolB	M1	26.0106
A02	PolB	M2	26.1663				B02	PolB	M2	26.3975			C02	PolB	M2	26.3636
A03	PolB	M0	27.2315				B03	PolB	M0	27.1974			C03	PolB	M0	27.1533
A04	PolB	M1_Mtb	28.3303				B04	PolB	M1_Mtb	28.6579			C04	PolB	M1_Mtb	28.3802
A05	PolB	M2_Mtb	27.6644				B05	PolB	M2_Mtb	27.4535			C05	PolB	M2_Mtb	27.8519
A06	PolB	M0_Mtb	27.1592				B06	PolB	M0_Mtb	27.4225			C06	PolB	M0_Mtb	27.1337
A07	PolB	M1	25.5479				B07	PolB	M1	25.5323			C07	PolB	M1	25.4241
A08	PolB	M2	26.499				B08	PolB	M2	26.6716			C08	PolB	M2	26.4978
A09	PolB	M0	25.4313				B09	PolB	M0	25.6941			C09	PolB	M0	25.4457
A10	PolB	M1_Mtb	25.8037				B10	PolB	M1_Mtb	26.0776			C10	PolB	M1_Mtb	25.8278
A11	PolB	M2_Mtb	26.2374				B11	PolB	M2_Mtb	26.3712			C11	PolB	M2_Mtb	26.0631
A12	PolB	M0_Mtb	26.1182				B12	PolB	M0_Mtb	26.0794			C12	PolB	M0_Mtb	25.9648
E01	ATG13	M1	23.5067				F01	ATG13	M1	23.4433			G01	ATG13	M1	23.1086
E02	ATG13	M2					F02	ATG13	M2	23.1559			G02	ATG13	M2	23.1962
E03	ATG13	M0	25.1147				F03	ATG13	M0	25.0832			G03	ATG13	M0	24.8058
E04	ATG13	M1_Mtb	27.8421				F04	ATG13	M1_Mtb	27.4778			G04	ATG13	M1_Mtb	27.0398
E05	ATG13	M2_Mtb	25.8431				F05	ATG13	M2_Mtb	25.8787			G05	ATG13	M2_Mtb	25.5265
E06	ATG13	M0_Mtb	25.3513				F06	ATG13	M0_Mtb	25.2666			G06	ATG13	M0_Mtb	25.0841
E07	ATG13	M1	23.2754				F07	ATG13	M1	22.9781			G07	ATG13	M1	22.6593
E08	ATG13	M2	24.889				F08	ATG13	M2	24.4279			G08	ATG13	M2	24.27
E09	ATG13	M0	22.521				F09	ATG13	M0	22.3352			G09	ATG13	M0	22.3191
E10	ATG13	M1_Mtb	22.5575				F10	ATG13	M1_Mtb	22.7405			G10	ATG13	M1_Mtb	22.6371
E11	ATG13	M2_Mtb	23.416				F11	ATG13	M2_Mtb	23.4458			G11	ATG13	M2_Mtb	23.2603
E12	ATG13	M0_Mtb	23.4159				F12	ATG13	M0_Mtb	23.1044			G12	ATG13	M0_Mtb	22.9519
Gene	Sample		ΔCq		ΔCq-Exp	/M0				ΔCq	ΔCq-Exp	/M0				ΔCq	ΔCq-Exp	/M0		Ave	STD
ATG13	M1		-2.65078		6.28008	1.44793				-2.80401	6.98379	1.61315				-2.90204	7.47481	1.4687		1.50993	0.0899937
ATG13	M2									-3.24152	9.45791	2.18463				-3.16741	8.98432	1.7653		1.97496	0.296512
ATG13	M0		-2.11679		4.33729	1				-2.11413	4.32929	1				-2.3475	5.0894	1		1	0
ATG13	M1_Mtb		-0.488181		1.40268	0.323399				-1.18013	2.26597	0.523403				-1.34046	2.53232	0.497567		0.448123	0.108784
ATG13	M2_Mtb		-1.82127		3.53392	0.814777				-1.57476	2.97887	0.688072				-2.32542	5.01213	0.984816		0.829222	0.148898
ATG13	M0_Mtb		-1.8079		3.50133	0.807262				-2.15593	4.45656	1.0294				-2.04963	4.13999	0.813453		0.88337	0.1265
ATG13	M1		-2.27246		4.83147	0.642672				-2.5542	5.87341	0.572475				-2.76478	6.79645	0.778183		0.664443	0.104568
ATG13	M2		-1.60999		3.0525	0.406037				-2.24372	4.73616	0.461628				-2.22775	4.68404	0.536315		0.467993	0.0653719
ATG13	M0		-2.91031		7.51779	1				-3.35891	10.2597	1				-3.1266	8.73375	1		1	0
ATG13	M1_Mtb		-3.2462		9.48865	1.26216				-3.33704	10.1053	1.33019				-3.19079	9.13109	1.04549		1.21261	0.148673
ATG13	M2_Mtb		-2.8214		7.06848	0.940235				-2.92541	7.5969	0.740462				-2.8028	6.97796	0.798965		0.826554	0.102704
ATG13	M0_Mtb		-2.70234		6.50857	0.865756				-2.975	7.86259	0.766358				-3.01293	8.07202	0.924233		0.852116	0.0798165
Trial1							Trial2						Trial3
Well	Gene	Sample	Cq	SQ			Well	Gene	Sample	Cq			Well	Gene	Sample	Cq
A01	PolB	M1	26.1575				B01	PolB	M1	26.2473			C01	PolB	M1	26.0106
A02	PolB	M2	26.1663				B02	PolB	M2	26.3975			C02	PolB	M2	26.3636
A03	PolB	M0	27.2315				B03	PolB	M0	27.1974			C03	PolB	M0	27.1533
A04	PolB	M1_Mtb	28.3303				B04	PolB	M1_Mtb	28.6579			C04	PolB	M1_Mtb	28.3802
A05	PolB	M2_Mtb	27.6644				B05	PolB	M2_Mtb	27.4535			C05	PolB	M2_Mtb	27.8519
A06	PolB	M0_Mtb	27.1592				B06	PolB	M0_Mtb	27.4225			C06	PolB	M0_Mtb	27.1337
A07	PolB	M1	25.5479				B07	PolB	M1	25.5323			C07	PolB	M1	25.4241
A08	PolB	M2	26.499				B08	PolB	M2	26.6716			C08	PolB	M2	26.4978
A09	PolB	M0	25.4313				B09	PolB	M0	25.6941			C09	PolB	M0	25.4457
A10	PolB	M1_Mtb	25.8037				B10	PolB	M1_Mtb	26.0776			C10	PolB	M1_Mtb	25.8278
A11	PolB	M2_Mtb	26.2374				B11	PolB	M2_Mtb	26.3712			C11	PolB	M2_Mtb	26.0631
A12	PolB	M0_Mtb	26.1182				B12	PolB	M0_Mtb	26.0794			C12	PolB	M0_Mtb	25.9648
E01	ATG14	M1	27.1969				F01	ATG14	M1	26.7231			G01	ATG14	M1	26.6609
E02	ATG14	M2	26.8054				F02	ATG14	M2	26.8666			G02	ATG14	M2	27.0541
E03	ATG14	M0	28.6405				F03	ATG14	M0	28.4809			G03	ATG14	M0	28.3069
E04	ATG14	M1_Mtb	29.984				F04	ATG14	M1_Mtb	29.8773			G04	ATG14	M1_Mtb	29.8256
E05	ATG14	M2_Mtb	28.4538				F05	ATG14	M2_Mtb	28.5444			G05	ATG14	M2_Mtb	28.5571
E06	ATG14	M0_Mtb	28.2965				F06	ATG14	M0_Mtb	28.2954			G06	ATG14	M0_Mtb	26.0703
E07	ATG14	M1	26.5819				F07	ATG14	M1	26.5946			G07	ATG14	M1	26.5282
E08	ATG14	M2	27.615				F08	ATG14	M2	27.5354			G08	ATG14	M2	27.7011
E09	ATG14	M0	26.7157				F09	ATG14	M0	26.8791			G09	ATG14	M0	26.6763
E10	ATG14	M1_Mtb	26.8861				F10	ATG14	M1_Mtb	26.5863			G10	ATG14	M1_Mtb	26.6474
E11	ATG14	M2_Mtb	27.1231				F11	ATG14	M2_Mtb	26.9429			G11	ATG14	M2_Mtb	26.7882
E12	ATG14	M0_Mtb	27.3037				F12	ATG14	M0_Mtb	27.0234			G12	ATG14	M0_Mtb	27.06
Gene	Sample		ΔCq		ΔCq-Exp	/M0				ΔCq	ΔCq-Exp	/M0				ΔCq	ΔCq-Exp	/M0		Ave	STD
ATG14	M1		1.03939		0.486533	1.29205				0.475705	0.719115	1.75059				0.650257	0.637167	1.41748		1.48671	0.236981
ATG14	M2		0.639114		0.642107	1.70519				0.469118	0.722406	1.7586				0.690487	0.619645	1.3785		1.6141	0.205775
ATG14	M0		1.40905		0.37656	1				1.28355	0.410784	1				1.15359	0.449507	1		1	0
ATG14	M1_Mtb		1.65368		0.317827	0.84403				1.21939	0.429464	1.04547				1.44532	0.36721	0.816919		0.902141	0.124868
ATG14	M2_Mtb		0.789382		0.578592	1.53652				1.09097	0.469445	1.1428				0.705153	0.613377	1.36456		1.34796	0.197383
ATG14	M0_Mtb		1.13729		0.454612	1.20728				0.872872	0.546059	1.32931				-1.06342	2.08989	4.64929		2.39529	1.95297
ATG14	M1		1.03406		0.488334	1.18948				1.06229	0.478873	1.08875				1.10416	0.465173	1.09158		1.12327	0.057358
ATG14	M2		1.11596		0.461383	1.12384				0.863773	0.549514	1.24936				1.20334	0.434269	1.01906		1.13075	0.115306
ATG14	M0		1.28439		0.410543	1				1.18496	0.439836	1				1.23058	0.426147	1		1	0
ATG14	M1_Mtb		1.08239		0.472244	1.15029				0.508708	0.702852	1.04463				0.81954	0.566623	1.32964		1.17485	0.144085
ATG14	M2_Mtb		0.885766		0.5412	1.31825				0.571699	0.672824	1.52972				0.725088	0.60496	1.4196		1.42252	0.105761
ATG14	M0_Mtb		1.18547		0.43968	1.07097				0.944062	0.519767	1.18173				1.09518	0.468076	1.09839		1.11703	0.0576836
Trial1							Trial2						Trial3
Well	Gene	Sample	Cq	SQ			Well	Gene	Sample	Cq			Well	Gene	Sample	Cq
A01	PolB	M1	26.1575				B01	PolB	M1	26.2473			C01	PolB	M1	26.0106
A02	PolB	M2	26.1663				B02	PolB	M2	26.3975			C02	PolB	M2	26.3636
A03	PolB	M0	27.2315				B03	PolB	M0	27.1974			C03	PolB	M0	27.1533
A04	PolB	M1_Mtb	28.3303				B04	PolB	M1_Mtb	28.6579			C04	PolB	M1_Mtb	28.3802
A05	PolB	M2_Mtb	27.6644				B05	PolB	M2_Mtb	27.4535			C05	PolB	M2_Mtb	27.8519
A06	PolB	M0_Mtb	27.1592				B06	PolB	M0_Mtb	27.4225			C06	PolB	M0_Mtb	27.1337
A07	PolB	M1	25.5479				B07	PolB	M1	25.5323			C07	PolB	M1	25.4241
A08	PolB	M2	26.499				B08	PolB	M2	26.6716			C08	PolB	M2	26.4978
A09	PolB	M0	25.4313				B09	PolB	M0	25.6941			C09	PolB	M0	25.4457
A10	PolB	M1_Mtb	25.8037				B10	PolB	M1_Mtb	26.0776			C10	PolB	M1_Mtb	25.8278
A11	PolB	M2_Mtb	26.2374				B11	PolB	M2_Mtb	26.3712			C11	PolB	M2_Mtb	26.0631
A12	PolB	M0_Mtb	26.1182				B12	PolB	M0_Mtb	26.0794			C12	PolB	M0_Mtb	25.9648
E01	ATG16	M1	22.3655				F01	ATG16	M1	22.387			G01	ATG16	M1	22.0334
E02	ATG16	M2	22.4635				F02	ATG16	M2	22.643			G02	ATG16	M2	22.4296
E03	ATG16	M0	23.0963				F03	ATG16	M0	23.1369			G03	ATG16	M0	22.9765
E04	ATG16	M1_Mtb	23.4322				F04	ATG16	M1_Mtb	23.3318			G04	ATG16	M1_Mtb	23.0462
E05	ATG16	M2_Mtb	23.0094				F05	ATG16	M2_Mtb	22.9287			G05	ATG16	M2_Mtb	22.5521
E06	ATG16	M0_Mtb	22.8817				F06	ATG16	M0_Mtb	22.9429			G06	ATG16	M0_Mtb	22.7145
E07	ATG16	M1	22.3202				F07	ATG16	M1	22.112			G07	ATG16	M1	21.964
E08	ATG16	M2	22.8131				F08	ATG16	M2	22.9304			G08	ATG16	M2	22.6043
E09	ATG16	M0	22.2444				F09	ATG16	M0	22.1698			G09	ATG16	M0	22.0766
E10	ATG16	M1_Mtb	22.047				F10	ATG16	M1_Mtb	22.2222			G10	ATG16	M1_Mtb	22.0573
E11	ATG16	M2_Mtb	22.7811				F11	ATG16	M2_Mtb	22.6796			G11	ATG16	M2_Mtb	22.5678
E12	ATG16	M0_Mtb	23.2072				F12	ATG16	M0_Mtb	22.8583			G12	ATG16	M0_Mtb	22.4948
Gene	Sample		ΔCq		ΔCq-Exp	/M0				ΔCq	ΔCq-Exp	/M0				ΔCq	ΔCq-Exp	/M0		Ave	STD
ATG16	M1		-3.79198		13.8516	0.788298				-3.86039	14.5242	0.870488				-3.97719	15.749	0.870772		0.843186	0.0475345
ATG16	M2		-3.70279		13.0212	0.741041				-3.75448	13.4962	0.808873				-3.93403	15.2848	0.845109		0.798341	0.0528273
ATG16	M0		-4.13516		17.5715	1				-4.06049	16.6852	1				-4.17682	18.0862	1		1	0
ATG16	M1_Mtb		-4.89805		29.8168	1.69689				-5.32612	40.1165	2.40432				-5.33406	40.3378	2.23031		2.11051	0.368618
ATG16	M2_Mtb		-4.65499		25.1936	1.43378				-4.5248	23.0197	1.37965				-5.29984	39.3921	2.17802		1.66382	0.446134
ATG16	M0_Mtb		-4.27749		19.3934	1.10369				-4.47964	22.3104	1.33714				-4.41916	21.3943	1.18291		1.20791	0.118718
ATG16	M1		-3.22766		9.36748	1.02868				-3.42029	10.7056	0.930443				-3.46004	11.0046	1.06508		1.00807	0.0696471
ATG16	M2		-3.6859		12.8696	1.41327				-3.74122	13.3728	1.16225				-3.89343	14.8607	1.4383		1.33794	0.152666
ATG16	M0		-3.18686		9.10628	1				-3.5243	11.5059	1				-3.36907	10.3322	1		1	0
ATG16	M1_Mtb		-3.7567		13.517	1.48436				-3.85541	14.4742	1.12021				-3.77051	13.647	1.32082		1.30847	0.182389
ATG16	M2_Mtb		-3.45626		10.9759	1.20531				-3.69164	12.921	1.12299				-3.49525	11.2765	1.0914		1.1399	0.0588079
ATG16	M0_Mtb		-2.91101		7.52143	0.825961				-3.22113	9.32518	0.810468				-3.46996	11.0806	1.07244		0.902956	0.14698
Trial1							Trial2						Trial3
Well	Gene	Sample	Cq	SQ			Well	Gene	Sample	Cq			Well	Gene	Sample	Cq
A01	PolB	M1	26.1575				B01	PolB	M1	26.2473			C01	PolB	M1	26.0106
A02	PolB	M2	26.1663				B02	PolB	M2	26.3975			C02	PolB	M2	26.3636
A03	PolB	M0	27.2315				B03	PolB	M0	27.1974			C03	PolB	M0	27.1533
A04	PolB	M1_Mtb	28.3303				B04	PolB	M1_Mtb	28.6579			C04	PolB	M1_Mtb	28.3802
A05	PolB	M2_Mtb	27.6644				B05	PolB	M2_Mtb	27.4535			C05	PolB	M2_Mtb	27.8519
A06	PolB	M0_Mtb	27.1592				B06	PolB	M0_Mtb	27.4225			C06	PolB	M0_Mtb	27.1337
A07	PolB	M1	25.5479				B07	PolB	M1	25.5323			C07	PolB	M1	25.4241
A08	PolB	M2	26.499				B08	PolB	M2	26.6716			C08	PolB	M2	26.4978
A09	PolB	M0	25.4313				B09	PolB	M0	25.6941			C09	PolB	M0	25.4457
A10	PolB	M1_Mtb	25.8037				B10	PolB	M1_Mtb	26.0776			C10	PolB	M1_Mtb	25.8278
A11	PolB	M2_Mtb	26.2374				B11	PolB	M2_Mtb	26.3712			C11	PolB	M2_Mtb	26.0631
A12	PolB	M0_Mtb	26.1182				B12	PolB	M0_Mtb	26.0794			C12	PolB	M0_Mtb	25.9648
E01	SQSTM1	M1	22.0742				F01	SQSTM1	M1	21.7557			G01	SQSTM1	M1	21.6715
E02	SQSTM1	M2	21.8439				F02	SQSTM1	M2	21.7908			G02	SQSTM1	M2	21.8467
E03	SQSTM1	M0	22.15				F03	SQSTM1	M0	22.1826			G03	SQSTM1	M0	22.0365
E04	SQSTM1	M1_Mtb	22.0963				F04	SQSTM1	M1_Mtb	22.2474			G04	SQSTM1	M1_Mtb	21.9004
E05	SQSTM1	M2_Mtb	22.0825				F05	SQSTM1	M2_Mtb	22.0346			G05	SQSTM1	M2_Mtb	22.08
E06	SQSTM1	M0_Mtb	21.6273				F06	SQSTM1	M0_Mtb	21.5223			G06	SQSTM1	M0_Mtb	21.4684
E07	SQSTM1	M1	22.7057				F07	SQSTM1	M1	22.7644			G07	SQSTM1	M1	22.7716
E08	SQSTM1	M2	22.2039				F08	SQSTM1	M2	22.0015			G08	SQSTM1	M2	21.996
E09	SQSTM1	M0	22.511				F09	SQSTM1	M0	22.3809			G09	SQSTM1	M0	22.3974
E10	SQSTM1	M1_Mtb	22.0617				F10	SQSTM1	M1_Mtb	22.0489			G10	SQSTM1	M1_Mtb	22.2527
E11	SQSTM1	M2_Mtb	22.2205				F11	SQSTM1	M2_Mtb	22.2401			G11	SQSTM1	M2_Mtb	22.2833
E12	SQSTM1	M0_Mtb	22.5364				F12	SQSTM1	M0_Mtb	22.6449			G12	SQSTM1	M0_Mtb	22.2391
Gene	Sample		ΔCq		ΔCq-Exp	/M0				ΔCq	ΔCq-Exp	/M0				ΔCq	ΔCq-Exp	/M0		Ave	STD
SQSTM1	M1		-4.08328		16.9508	0.500623				-4.49167	22.4971	0.695875				-4.33915	20.2401	0.583293		0.593264	0.0980072
SQSTM1	M2		-4.32236		20.006	0.590854				-4.60667	24.3639	0.75362				-4.51691	22.8941	0.659777		0.668084	0.0817004
SQSTM1	M0		-5.08149		33.8595	1				-5.01477	32.3292	1				-5.11686	34.6998	1		1	0
SQSTM1	M1_Mtb		-6.23395		75.2674	2.22294				-6.41056	85.0692	2.63134				-6.4798	89.2515	2.5721		2.47546	0.22069
SQSTM1	M2_Mtb		-5.58188		47.8975	1.4146				-5.41888	42.7804	1.32328				-5.7719	54.6404	1.57466		1.43751	0.12725
SQSTM1	M0_Mtb		-5.53193		46.2676	1.36646				-5.90022	59.7231	1.84734				-5.66526	50.7473	1.46247		1.55876	0.254492
SQSTM1	M1		-2.84215		7.17089	0.947279				-2.76791	6.81119	0.685253				-2.65245	6.28735	0.760053		0.797528	0.134973
SQSTM1	M2		-4.29509		19.6314	2.59332				-4.67012	25.4593	2.56139				-4.50176	22.655	2.73868		2.63113	0.0944996
SQSTM1	M0		-2.92029		7.56999	1				-3.3132	9.93966	1				-3.04828	8.27225	1		1	0
SQSTM1	M1_Mtb		-3.74202		13.3801	1.76752				-4.02873	16.3218	0.9315				-3.57509	11.9182	1.44074		1.37992	0.421316
SQSTM1	M2_Mtb		-4.01688		16.1883	2.13848				-4.1311	17.5221	1.76284				-3.77974	13.7346	1.66032		1.85388	0.251742
SQSTM1	M0_Mtb		-3.58186		11.9742	1.5818				-3.43449	10.8115	1.08771				-3.72571	13.2298	1.59929		1.42293	0.290444
Figure 3g
MILO readings (number of single macrophages positive for antibody)
	rep1
M0	465	744	1460
M1	1087	999	1668
M2	414	839	851
Figure 3i
rep1
scr siRNA	102	91
none	116	89
siRNA atg5	258	289
siRNA atg7	200	185
siRNA Atg12	152	174
siRNA Atg16L	230	285
siRNA ulk1	160	136
scr siRNA	282	360
none	420	540
siRNA atg5	290	244
siRNA atg7	320	360
siRNA Atg12	380	420
siRNA Atg16L	220	186
siRNA ulk1	182	165
scr siRNA	240	180
none	167	191
siRNA atg5	296	340
siRNA atg7	380	300
siRNA Atg12	400	480
siRNA Atg16L	320	300
siRNA ulk1	160	268
CFUx 1000 per million macrophages
Figure 3j
rep1
scr siRNA	157.143	185.714	M1
none	183.571	165
siRNA atg5	108.929	70
siRNA atg7	128.214	89.2857
siRNA Atg12	155.357	176.429
siRNA Atg16L	90.3571	102.5
siRNA ulk1	177.143	193.571
scr siRNA	82.1429	69.2857	M2
none	52.1429	78.5714
siRNA atg5	56.7857	51.0714
siRNA atg7	33.9286	43.5714
siRNA Atg12	45.7143	54.6429
siRNA Atg16L	45.3571	32.8571
siRNA ulk1	46.7857	58.5714
scr siRNA	97.8571	66.4286	M0
none	93.9286	71.7857
siRNA atg5	77.8571	61.4286
siRNA atg7	47.1429	69.6429
siRNA Atg12	65	52.5
siRNA Atg16L	67.5	49.6429
siRNA ulk1	63.5714	44.2857
	IL-2 pg/mL

## Sheet: Sheet3
Figure 4
Figure 4a-d-e: Source data in RNAseq raw data on NCBI (see Data availability section)
Figure 4b	Percent phagosome colocalization									Figure 4b	rep1
											Isotype	M1-MΦ+Mtb	M2-MΦ+Mtb	M0-MΦ+Mtb
											22	44	11	11
											12	57	23	21
											23	76	32	11
											11	67	12	10
											9	78	24	9
											7	67	36	8
											11	76	23	9
											8	76	31	12
											21	77	22	17
											11	80	14	8
											6	76	16	9
											9	87	15	11
											10	80	16	14
											21	90	16	11
											19	67	11	15
											11	78	11	18
											21	70	12	14
											11	72	21	11
											14	59	23	11
											15	73	24	15
											11	81	11	13
											10	77	24	17
											11	73	11	8
											21	71	18	9
Figure 4c											12	72	22	11
rep1	scr			none			sirna				12	80	34	16
M1	299	344	301	289	303	291	145	194	168		11	86	22	14
M2	212	202	233	189	177	182	193	203	188		8	55	21	11
M0	168	151	174	160	148	155	152	169	144		9	66	22	21
IL2 pg/mL											11	70	23	11
											Percent phagosomes of Mtb counted randomly in 30 fileds of macrophages each containing 4-5 cells; averaged colocalization expressed as percent per duplicate field
Figure 4f	rep1
M1 +Mtb	440	512.083	476.423
M1+ NALLM + Mtb	117.5	91.25	109.36
M1+ Balicatib + Mtb	162.5	173.333	187.093
M1+ CA074 + Mtb	216.667	177.5	192.046
M1+ Calpeptin + Mtb	282.083	237.917	199.039
M1+ E64 + Mtb	13.3333	81.25	76.0527
M1+ L006235 + Mtb	295.417	275	301.025
M1+ SID 26681509 + Mtb	349.583	319.583	344.641
M2 +Mtb	321.25	217.5	255.549
M2+ NALLM + Mtb	133.75	76.6667	99.985
M2+ Balicatib + Mtb	129.167	115.417	110.576
M2+ CA074 + Mtb	241.25	180	220.485
M2+ Calpeptin + Mtb	208.75	162.5	176.069
M2+ E64 + Mtb	91.25	41.25	55.0962
M2+ L006235 + Mtb	225.417	322.917	298.938
M2+ SID 26681509 + Mtb	285.833	245.417	272.091
M0 +Mtb	380.833	157.083	255.306
M0+ NALLM + Mtb	98.3333	89.5833	77.13
M0+ Balicatib + Mtb	132.083	112.5	109.265
M0+ CA074 + Mtb	135.833	191.667	153.853
M0+ Calpeptin + Mtb	158.75	204.583	196.065
M0+ E64 + Mtb	119.167	66.6667	78.9837
M0+ L006235 + Mtb	216.25	273.75	232.599
M0+ SID 26681509 + Mtb	238.333	262.083	201.086
IL-2 pgml
Figure 4g	rep1
		cfu
M1+ Mtb		4.28	4.12	4.2
M1+NALLM+ Mtb		4.81	4.78	4.91
M1+Cal+Mtb		4.72	4.8	4.6
M1+E64+Mtb		5.23	5.44	5.12
M2+ Mtb		5.12	5.22	5.15
M2+NALLM+ Mtb		5.24	5.41	5.37
M2+Cal+Mtb		5.09	5.32	5.01
M2+E64+Mtb		5.47	5.49	5.32
M0+ Mtb		4.22	4.41	4.3
M0+NALLM+ Mtb		4.94	4.88	5
M0+Cal+Mtb		5.12	5.29	5.15
M0+E64+Mtb		5.46	5.3	5.27
log10 cfu per well
Figure 4h	rep1	M1		M2			M0
+Mtb	355	401	396	202	215	220.6	198	175	189.9
+BCG	270	202	255.5	132	134	141.1	109	118	121.2
None	2.4	9.2	3.3	5.6	2	3	10.4	4.4	7.4
IL-2 pgml
Figure 4i							Figure 4j
HC, Mtb	HC, Mtb+Rapa	C, Mtb	C, Mtb+Rapa	TB, Mtb	TB, Mtb+Rapa		HC, Mtb	HC, Mtb+Rapa	C, Mtb	C, Mtb+Rapa	TB, Mtb	TB, Mtb+Rapa
40666.7	11400	57666.7	18288.7	56000	12955.6		3.7	15.1	36.1	64.6	3.1	15.8
12333.3	2666.7	34500	15199.7	38500	15955.6		7.3	8.1			3.8	7.5
4000	600	28866.3	11444	78666.7	23333.3		2.8	7.9	84.8	170.6	53.8	86
34333.3	19333.3	28311.1	8755.6	100667	16333.3		8.2	15.5	60.1	85.4	1.3	4.4
27333.3	19666.7	14933.3	8466.7	101333	4666.7		10.7	15.1	8.8	6.1	1.9	2.9
26666.7	14666.7	64000	9333.3	82666.7	8333.3		10.5	17.5	33.1	59.2	9.1	11.2
17666.7	11333.3	20333.3	7000	36000	21000		8.3	14.7	7.8	9	26.5	69.2
57333.3	17666.7	58666.7	6333.3	29000	31666.7		3.6	6.3	10.3	12.7	7.9	14.7
100000	1566.7	30333.3	14500	36000	22333.3		5.4	25.6	6.5	13.8	4.7	11.8
24333.3	11000	24000	13000	35333.3	28666.7		90	147.6	39.3	18.6	7.5	14.2
24666.7	17000	27000	17666.7	26333.3	12000		7.9	13.8	13.5	19.7	6.4	10.5
26000	15666.7	27000	15333.3	46000	25333.3		8.5	16.6	11.1	14.1	6.5	14
26333.3	13666.7	20666.7	12000	40000	19666.7		10	14.8	9.1	14.7	8.8	16.4
33333.3	23333.3	26000	14000	31166.7	11488.7		13.8	19.3	9.1	19.5	6.9	12.1
43833.3	19622.2	23310.7	12133	26533	12600				9.9	19.5	3.8	60.7
		39166.7	16088.7	55000	29000				79.9	124.6	13	69
		14000	49333.3	49333.3	15555.6						2.9	12.1
		17666.7	12666.7	39000	13866.7				11.2	39.5	24.2	30.6
		42833.3	22144.3	48000	10333.3				10.3	17.8	5.5	12.2
		34377.7	19822	81333.3	4333.3				28.8	53.5	62.9	80.6
		77333.3	23000	99333.3	3666.7				68.3	165.4	24	53.3
		21333.3	20333.3	120000	12333.3				10.8	10.5	10.4	12.1
		25000	15666.7	80666.7	13666.7				13.9	18.8	29.2	54.5
		22333.3	17333.3	49333.3	27333.3				15.6	22.9	5	10.6
		27500	17000	38666.7	21666.7				11.1	18.1	7.7	12.9
				42666.7	32000				13.5	17.1	6.2	8.9
	Donor/TB/HHC PBMC CFU/ 10*5 Macrophages								Donor/TB/HHC PBMC IL2 pg/mL
Figure 4k	rep1
	M1+Mtb	M2+Mtb	M0+Mtb
do1	2433	8784	6432
2	2561	5756	5664
3	2333	6548	2335
4	2872	4697	4523
5	2122	5125	6968
6	2409	6653	4548
7	2395	6468	4978
8	2456	6387	4443
9	3321	7496	4165
19	2146	7843	4498
11	2366	7343	4654
12	2235	7753	5158
13	2448	6490	5063
14	3874	5267	2367
15	2543	5084	2444
CFU/ 10*5 PBMC macrophages
Figure 4l	rep1
figure4l 5 donors from Fig.4k (boxed) were used for siRNA knockdown (separate experiment)
		M1-MΦ+ Mtb+scr	M1-MΦ+ Mtb+siRNA becn	M2-MΦ+ Mtb+scr	M2-MΦ+ Mtb+siRNA becn	M0-MΦ+ Mtb+scr	M0-MΦ+ Mtb+siRNA becn
11		1899	4045	7555	6900	5490	7011
12		2211	5290	6947	6873	4866	7342
13		2409	4992	6409	6622	4202	7109
14		2018	5011	6302	5989	3349	5600
15		2289	4892	6671	6922	4422	5009
		cfu averaged from duplicate wells

## Sheet: Sheet4
Figure 5
Figure 5a raw data
Samples	Ab	data 1	data 2	data 3	Mean	Std Dev
CBM	H3	0.986817	0.987912	0.987912	1	0.0222
M1-MΦ	H3	1.73103	1.73559	1.81694	1.761	0.0483
M2-MΦ	H3	2.49217	2.63427	2.58006	2.569	0.0717
CBM+ Mtb	H3	9.58071	9.14154	9.4933	9.405	0.232
M1-MΦ+ Mtb	H3	10.0188	11.1787	10.938	10.712	0.612
M2-MΦ+ Mtb	H3	12.3632	13.4571	14.7035	13.508	1.171
								H3K18ac/H3			Mean	STDV
CBM	H3K18ac	1.1513	0.956187	0.90838	1.005	0.129		1.16668	0.967887	0.919495	1.01802	0.130998
M1-MΦ	H3K18ac	4.72525	4.61225	4.61943	4.652	0.0633		2.72974	2.65746	2.54242	2.64321	0.0944665
M2-MΦ	H3K18ac	1.00832	1.07322	1.11107	1.064	0.052		0.404594	0.407408	0.430637	0.414213	0.0142934
CBM+ Mtb	H3K18ac	157.08	159.538	178.684	165.1	11.827		16.3954	17.4519	18.8221	17.5565	1.2167
M1-MΦ+ Mtb	H3K18ac	202.495	191.444	210.467	201.469	9.553		20.2115	17.1257	19.2419	18.8597	1.57797
M2-MΦ+ Mtb	H3K18ac	207.95	211.372	200.227	206.516	5.709		16.82	15.707	13.6176	15.3816	1.62581
CBM	H4	0.976614	1.0012	1.02272	1	0.0231
M1-MΦ	H4	0.980673	1.00429	1.08711	1.024	0.0559
M2-MΦ	H4	1.2693	1.26434	1.25498	1.263	0.00727
CBM+ Mtb	H4	7.27634	7.40864	7.15744	7.281	0.126
M1-MΦ+ Mtb	H4	19.5864	19.8472	15.8654	18.433	2.227
M2-MΦ+ Mtb	H4	26.429	38.2571	36.1831	33.623	6.316
								H4K16ac/H4			Mean	STDV
CBM	H4L16ac	1.12114	0.998529	0.893262	1.004	0.114		1.14799	0.997332	0.873419	1.00625	0.137502
M1-MΦ	H4L16ac	0.560533	0.595018	0.519523	0.558	0.0378		0.57158	0.592477	0.477893	0.547317	0.0610234
M2-MΦ	H4L16ac	0.0520518	0.055802	0.0542096	0.054	0.00188		0.0410083	0.0441354	0.0431955	0.0427797	0.00160443
CBM+ Mtb	H4L16ac	2.91343	2.79447	3.01812	2.909	0.112		0.400398	0.377191	0.421676	0.399755	0.0222494
M1-MΦ+ Mtb	H4L16ac	2.01829	2.03543	2.12203	2.059	0.0556		0.103046	0.102555	0.133752	0.113118	0.0178719
M2-MΦ+ Mtb	H4L16ac	2.13658	2.32509	1.91141	2.124	0.207		0.0808424	0.0607754	0.0528261	0.0648146	0.0144383
(CBM= MO macrophages)
Figure 5b-c- raw data ( RNAseq seq : Data avaialibility)
Figure 5d-e	rep1
	HADC1			HDAC2
M2-MΦ	1	1	1	1	1	1
M2-MΦ+ Mtb	0.4131	0.2309	0.3067	1.3569	1.4531	1.3945
	HADC1			HDAC2
M1-MΦ	1	1	1	1	1	1
M1-MΦ+ Mtb	1.4744	1.2302	1.3421	0.8664	0.8227	0.9068
	sirtuin2			sirtuin5
M2-MΦ	1	1	1	1	1	1
M2-MΦ+ Mtb	5.0122	5.6159	5.4896	2.3403	2.1544	2.324
	sirtuin2			sirtuin5
M1-MΦ	1	1	1	1	1	1
M1-MΦ+ Mtb	0.4759	0.748	0.3638	3.2885	2.3537	2.7536
fold mRNA change
Figure 5f	day1			day3			day5
Uninfected	1	1	1	1	1	1	1	1	1
Mtb	2.509	3.011	3.0561	4.03645	4.94379	3.259	8.0761	7.6732	8.84975
rep1	sirt2
fold mRNA change
Figure 5g	day1			day3			day5
Uninfected	1	1	1	1	1	1	1	1	1
M.tuberculosis	0.635823	0.967392	0.57968	0.525568	0.628023	0.419957	0.394295	0.149183	0.286782
rep1	sirt5
fold mRNA change
Figure 5h	day1			day3			day5
Uninfected	1	1	1	1	1	1	1	1	1
BCG	0.916764	0.704394	0.874282	0.147435	0.559542	0.287222	0.106771	0.294344	0.169415
Mtb	2.69113	2.40915	2.58734	3.05931	3.89123	4.33492	7.2623	6.97833	8.7167
rep1	sirt2
fold mRNA change
Figure 5i	day1			day3			day5
Uninfected	1	1	1	1	1	1	1	1	1
BCG	2.37926	0.95769	1.5095	1.19878	1.48557	1.27246	0.554478	0.662451	0.42115
Mtb	0.635823	0.967392	0.57968	0.525568	0.628023	0.419957	0.394295	0.149183	0.286782
rep1	sirt5
fold mRNA change
Figure 5j
	M1			M2			M0
Untreated	5.09691	5.1038	5.10037	5.13672	5.19866	5.16879	5.12385	5.25527	5.36173
Scr.siRNA	5.1038	5.09691	5.10037	5.11059	5.13988	5.12548	5.15076	5.25527	5.07918
siRNA vs. Sirtuin2	3.77815	3.95424	3.87506	4.11394	3.90309	4.02119	4.33244	4.30103	4.47712
siRNA vs.Sirtuin5	5.04532	5.11059	5.07918	5.15229	5.08636	5.12057	5.08814	5.14613	5.04139
log10 CFU/well	rep1			rep1			rep1
Figure 5k	M1			M2			M0
Mtb	359.091	422.727	441.103	287.273	239.545	290.386	482.727	261.364	376.891
Belinostat + Mtb	327.273	400.455	377.902	327.727	356.364	344.732	243.636	234.091	255.379
Romidepsin + Mtb	375.455	476.818	401.13	368.182	395	401.16	280.455	304.545	299.126
Entinostat + Mtb	242.273	193.636	221.231	399.545	332.727	355.873	239.091	212.273	222.783
Sirtinol + Mtb	762.273	715	699.349	318.636	313.636	304.498	400.455	358.636	379.124
Tubastatin+ Mtb	332.727	212.727	277.989	192.727	185.909	211.937	111.818	208.636	189.065
rep1	pg/mL IL-2
Figure 5l
None+Mtb	4.30392	4.12926	4.23746	M1
Sirtinol+Mtb	3.44716	3.12494	3.31323	M1
Entinosta+Mtb	5.18752	5.32634	5.23591	M1
None+Mtb	5.07918	5.14613	5.33488	M2
Sirtinol+Mtb	4.04922	3.727	3.89356	M2
Entinostat+Mtb	5.30963	5.35218	5.45125	M2
None+Mtb	4.9002	5.02	5.13486	M0
Sirtinol+Mtb	4.04922	3.727	3.88624	M0
Entinostat+Mtb	4.8	5.101	4.91233	M0
rep1
log10 CFU per well

## Sheet: Sheet5
Figure 6
Figure6a-b-c-g-j-k-0-p: Based on RNAseq data (NCBI; Data availability section)
Figure- 6e-i-m
GBP1						GBP1_Contacts	TB
1.20689	1.00072	0.642149	0.6709	1.60169		1.20689	2.4249
2.4249	6.18065	2.67749	1.79003	1.95837		1.00072	6.18065
						0.642149	2.67749
						0.6709	1.79003
						1.60169	1.95837
					Mann-Whitney p value	0.008
GBP2						GBP2_Contacts	TB
Healthy contacts	1.43608	1.00202	0.601078	1.67419	0.914943	1.43608	2.27696
TB Patients	2.27696	0.919236	0.800232	1.99251	1.29421	1.00202	0.919236
						0.601078	0.800232
						1.67419	1.99251
						0.914943	1.29421
					Mann-Whitney p value	0.546
GBP3						GBP3_Contacts	TB
Healthy contacts	1.8625	1.00234	0.865496	1.04334	0.763464	1.8625	3.16779
TB Patients	3.16779	2.44401	4.63744	7.97529	2.89951	1.00234	2.44401
						0.865496	4.63744
						1.04334	7.97529
						0.763464	2.89951
					Mann-Whitney p value	0.008
GBP5						GBP5_Contacts	TB
Healthy contacts	2.12658	1.00288	0.98566	1.67995	1.12982	2.12658	3.29624
TB Patients	3.29624	4.44626	1.76991	3.99499	2.31418	1.00288	4.44626
						0.98566	1.76991
						1.67995	3.99499
						1.12982	2.31418
					Mann-Whitney p value	0.016
GBP6						GBP6_Contacts	TB
Healthy contacts	1.49511	0.996714	0.433938	0.861347	0.963399	1.49511	3.48039
TB Patients	3.48039	3.18246	1.78141	2.58788	2.0722	0.996714	3.18246
						0.433938	1.78141
						0.861347	2.58788
						0.963399	2.0722
					Mann-Whitney p value	0.008
SIGLEC14						SIGLEC14_Contacts	TB
Healthy contacts	1.27356	2.02504	1.00191	1.15672	0.982247	1.27356	2.49111
TB Patients	2.49111	5.03729	7.91595	7.03949	3.64877	2.02504	5.03729
						1.00191	7.91595
						1.15672	7.03949
						0.982247	3.64877
					Mann-Whitney p value	0.008
SIGLEC15						SIGLEC15_Contacts	TB
Healthy contacts	1.39181	1.27351	1.00113	1.48047	1.2079	1.39181	3.16096
TB Patients	3.16096	2.16497	4.6736	6.65109	5.2422	1.27351	2.16497
						1.00113	4.6736
						1.48047	6.65109
						1.2079	5.2422
					Mann-Whitney p value	0.008
SLAMF1						SLAMF1_Contacts	TB
Healthy contacts	0.452409	0.650731	0.999471	1.90924	1.55163	0.452409	2.8242
TB Patients	2.8242	6.33697	1.80659	2.10746	3.90918	0.650731	6.33697
						0.999471	1.80659
						1.90924	2.10746
						1.55163	3.90918
					Mann-Whitney p value	0.016
SLAMF7						SLAMF7_Contact	TB
Healthy contacts	0.709257	1.63755	0.999829	1.16294	0.580379	0.709257	2.59064
TB Patients	2.59064	2.96349	1.71239	1.13512	1.87658	1.63755	2.96349
						0.999829	1.71239
						1.16294	1.13512
						0.580379	1.87658
					Mann-Whitney p value	0.032
SLAMF9						SLAMF9_Contact	TB
Healthy contacts	0.631435	2.09553	0.999415	1.72837	0.530894	0.631435	3.00563
TB Patients	3.00563	2.61862	4.49042	0.69131	1.77035	2.09553	2.61862
						0.999415	4.49042
						1.72837	0.69131
						0.530894	1.77035
					Mann-Whitney p value	0.095
Figure 6d rep1	siglec14		siglec15
M1MΦ vs. M2MΦ	1.61024	1.7717	1.31702	1.19295
M1MΦ vs. M2MΦ + Mtb	2.30986	2.18288	2.29548	2.7717
rep1	fold mrna change
Fig 6f siglec rep1
	scr siRNA			none			sirna siglec14			sirna siglec15
M1-MΦ	114.286	117.857	120.829	128.571	140.02	133.069	128.214	160.714	144.024	155.357	176.429	161.087
M2-MΦ	46.4286	33.5714	44.1994	52.1429	42.8571	55.0277	46.7857	47.8571	55.0908	93.9286	71.7857	86.0746
M0-MΦ	98.9286	70.01	78.0863	83.2143	68.2143	71.0747	82.8571	141.071	122.076	100.714	52.5	89.853
IL2 pg/mL
Figure 6h slamf
rep1	SlamF1			SlamF7			SlamF7
M1M2 uninfected	0.891279	0.433825	0.590416	1.00234	1.00369	0.692067	1.03615	0.465567	1.01402
M1M2 infected with Mtb	3.34955	2.78972	5.34457	3.82607	2.28549	3.38029	1.45835	1.6205	0.825858
	fold mrna change
Figure 6l rep1
	GBP1		GBP2		GBP3		GBP5		GBP6
M1 M2 Uninfected	1.36	3.55	2.98	2.28	0.41	2.19	0.86	0.96	2.34	1.86
M1 M2 Mtb infected	4.69	6.72	6.19	8.88	6.75	6.91	1.57	3.36	5.22	5.39
	fold mrna change
Figure 6n	rep1
	scr siRNA			none			siRNA-GBP2			siRNA-GBP5
M1-MΦ	114.286	117.857	122.459	128.571	140	144.947	105.714	122.143	111.639	90.3571	102.5	99.0345
M2-MΦ	46.4286	33.5714	37.1458	52.1429	42.8571	55.689	77.8571	61.4286	69.0696	65.7143	47.8571	56.0074
M0-MΦ	98.9286	700.009	99.6459	83.2143	68.2143	77.0477	48.2143	44.2857	54.0648	103.214	49.6429	55.1488

## Sheet: Sheet6
Figure 7
Figure7b-d: Based on RNAseq ata ( see NCBI, Data availability section)
Figure 7a	(n=4)(Mtb infected)
			left lng	right lng
NHP1 lung CFU at necropsy			4.8	4.55	subjected to RNAseq vs. normal lung
NHP1 lung CFU at necropsy			3.99	3.81	subjected to RNAseq vs. normal lung
NHP1 lung CFU at necropsy			4.34	4.44
NHP1 lung CFU at necropsy			not detectable
log10 CFU
Figure 7c
	cfu	cfu
nM1-MΦ	4.76343	4.8	rep1
nM1-MΦ	4.88081	4.9123	rep2
nM0-MΦ	5.09691	5.0012	rep1
nM0-MΦ	5.32634	5.2023	rep2
nM2-MΦ	5.18184	5.01	rep1
nM2-MΦ	5.21748	5.211	rep3
NHP macrophages averaged for duplicate wells log10 Mtb cfu
Figure 7e
rep1		CTSB		CTSB		CTSL
M1-MΦ/ M2-MΦ		1.81981	0.896959	1.1149	1.82596	1.07925
M1-MΦ/ M2-MΦ+Mtb		2.85453	2.56616	2.56226	2.38173	2.16195
M1-MΦ+Mtb/ M1-MΦ		1.66975	1.88621	2.54436	3.01167	1.27714
M2-MΦ+Mtb/ M2-MΦ		1.25652	1.404	1.84975	1.59369	1.82696
fold change mRNA
rep1		HDAC1		HDAC2
M1-MΦ/ M2-MΦ		1.169	1.2855	0.93	1.3507
M1-MΦ/ M2-MΦ+Mtb		1.835	2.07018	-3.47036	-3.077
M1-MΦ+Mtb/ M1-MΦ		1.398	0.3189	0.298	0.5085
M2-MΦ+Mtb/ M2-MΦ		0.557	0.281	1.713	1.223
fold change mRNA
rep1		sirt2		sirt5
M1-MΦ/ M2-MΦ		1.1312	1.0583	1.097	0.9683
M1-MΦ/ M2-MΦ+Mtb		-4.95	-6.7956	2.876	2.4477
M1-MΦ+Mtb/ M1-MΦ		-2.98	-2.453	0.597	0.5332
M2-MΦ+Mtb/ M2-MΦ		-4.411	-6.99	0.411	0.822
fold change mRNA
rep1		GBP1
M1-MΦ/ M2-MΦ		1.7584	2.446
M1-MΦ/ M2-MΦ+Mtb		1.5763	2.07018
M1-MΦ+Mtb/ M1-MΦ		7.711	3.1
M2-MΦ+Mtb/ M2-MΦ		-2.86	-1.57
fold change mRNA

## Sheet: Sheet7
Supplementary Data
ROS assay SF-3.									Mitochondrial ROS assay SF-3.
		18 Hours
										RFU1	RFU2
Sample ID	RFU 1	RFU2	Avg RFU		Sample ID	Avg RFU			M1-MΦ + Mtb	3.178	3.828
M1 + Mtb	6.338	7.835	7.0865		M1 + Mtb	7.0865			M-MΦ	2.216	2.69
M1 + BCG	4.227	4.792	4.5095		M1 + BCG	4.5095			M2-MΦ + Mtb	2.293	2.524
M1 Witout Infection	3.881	3.952	3.9165		M1 Witout Infection	3.9165			M2-MΦ	1.326	2.104
M2 + Mtb	4.582	4.241	4.4115		M2 + Mtb	4.4115			M0-MΦ + Mtb	2.452	2.121
M2 + BCG	2.879	3.245	3.062		M2 + BCG	3.062			M0-MΦ	1.219	1.271
M2 Witout Infection	2.114	1.975	2.0445		M2 Witout Infection	2.0445
M0 + Mtb	5.281	3.295	4.288		M0 + Mtb	4.288
M0+ BCG	2.226	2.191	2.2085		M0+ BCG	2.2085
M0 Witout Infection	1.256	1.095	1.1755		M0 Witout Infection	1.1755
		72 Hours
Sample ID	RFU 1	RFU2	Avg RFU		Sample ID	Avg RFU
M1 + Mtb	11.548	13.669	12.6085		M1 + Mtb	12.6085
M1 + BCG	7.954	8.331	8.1425		M1 + BCG	8.1425
M1 Witout Infection	4.292	4.057	4.1745		M1 Witout Infection	4.1745
M2 + Mtb	6.558	5.329	5.9435		M2 + Mtb	5.9435
M2 + BCG	2.557	4.228	3.3925		M2 + BCG	3.3925
M2 Witout Infection	1.495	2.095	1.795		M2 Witout Infection	1.795
M0 + Mtb	5.694	6.293	5.9935		M0 + Mtb	5.9935
M0+ BCG	2.885	3.287	3.086		M0+ BCG	3.086
M0 Witout Infection	1.262	2.843	2.0525		M0 Witout Infection	2.0525
Supplemental Figure 2			IL-12 pg/mL
				TNF-alpha			IL-8			GM-CSF			IL-1 beta			IL-17
M1-MΦ	75.7143	87.6191		128.621	192.759		53.1818	61.8182		60.9091	80.4545		101.765	74.7059		80	90.5882
M2-MΦ	7.61905	26.1905		62.7586	56.5517		29.0909	41.3636		34.0909	41.8182		4.70588	37.6471		55.2941	44.1176
M0-MΦ	24.7619	33.8095		105.862	90.6897		38.6364	57.7273		72.7273	52.2727		37.0588	51.7647		42.9412	63.5294
M1-MΦ+ Mtb	361.905	388.095		424.138	518.621		106.818	83.1818		98.1818	144.091		194.706	236.471		91.1765	62.9412
M2-MΦ+ Mtb	121.429	149.524		278.966	239.31		55.4545	38.1818		33.6364	31.8182		80.5882	64.1176		88.2353	64.1176
M0-MΦ + Mtb	129.048	215.714		358.276	302.414		25.9091	60.9091		36.3636	55.9091		67.6471	131.177		77.6471	98.2353
		IL-4			IL-1 alpha			IL-6			IL-10			CCL2			CCL13
M1-MΦ		28.3333	8.33333		21.4286	48.0952		60	74.4444		88.75	46.875		64.2857	76.1905		115	89.4444
M2-MΦ		164.444	84.4444		17.3913	57.1429		159.444	175		191.875	120.625		40.4762	36.6667		23.3333	54.4444
M0-MΦ		-1.66667	8.88889		30.4762	34.7619		35.5556	46.1111		106.25	79.375		50.4762	38.0952		53.8889	67.7778
M1-MΦ+ Mtb		63.8889	39.4444		100.952	109.524		87.2222	119.444		77.5	92.5		108.095	72.8571		112.222	178.333
M2-MΦ+ Mtb		166.667	181.667		50.9524	70.4762		252.222	270.556		161.25	290.625		50.4762	63.8095		82.7778	97.7778
M0-MΦ + Mtb		90.5556	53.8889		49.5238	74.2857		71.6667	96.1111		143.125	176.875		87.1429	48.5714		94.4444	117.778
Minus value is 1
			CCL13			CCL22
M1-MΦ			47.3913	43.4783		50	28.8235
M2-MΦ			41.3043	35.2174		17.6471	15.2941
M0-MΦ			33.4783	28.6957		18.2353	29.4118
M1-MΦ+ Mtb			76.087	90.4348		55.2941	70
M2-MΦ+ Mtb			60.8696	54.7826		59.4118	52.9412
M0-MΦ + Mtb			88.2609	69.5652		51.1765	62.3529
